# Supplementary material for: Aligning Cancer Research Priorities in Europe with Recommendations for Conquering Cancer: A Comprehensive Analysis
Source: Healthcare (Basel). 2024 Jan 19;12(2):259. doi: 10.3390/healthcare12020259 (PMC10815829; doi:10.3390/healthcare12020259)
Supplement: Supplementary file 1 [file healthcare-12-00259-s001.zip]

Archive with 1 entries (1 files):
- healthcare-2766110-supplementary.pdf
